# Supplementary material for: Recovery-Oriented Cross-Sectoral Network Meetings between Mental Health Hospital Professionals and Community Mental Health Professionals: A Critical Discourse Analysis
Source: Int J Environ Res Public Health. 2022 Mar 9;19(6):3217. doi: 10.3390/ijerph19063217 (PMC8956063; doi:10.3390/ijerph19063217)
Supplement: Supplementary file 1 [file ijerph-19-03217-s001.zip]

Archive with 1 entries (1 files):
- ijerph-1594044-supplementary.pdf
